# Supplementary material for: Predictive Modeling of a Batch Filter Mating Process
Source: Front Microbiol. 2017 Mar 21;8:461. doi: 10.3389/fmicb.2017.00461 (PMC5359259; doi:10.3389/fmicb.2017.00461)
Supplement: Supplementary file 1 [file DataSheet1.XLSX]

## Sheet: Overview
Compiled Overview		To arrive at the units used in the model (cells/cm^2), these cell numbers were scaled by 2/17.35 as described in the Materials and Methods
Experiment #1
	D:R ratio 1:1
	Average Cell Number
	Time (mins)	0	40	80	120	160	200	240	280	320	360
	All	2.74763e+07	6.40901e+07	184128000	227230400	620713600	3063844000	4887914667	5465589333	8228180000	11292024000
	Rp	1.48827e+07	3.9069e+07	1.30371e+08	1.68516e+08	2.50124e+08	2443875808	1367344653	2110482885	1600328880	2281845920
	Dr	1.2326e+07	2.43348e+07	4.96922e+07	5.27045e+07	1.33854e+08	695784856	1539552008	1327279317	2868429200	4029793480
	Tr	270433	640054	3.97627e+06	5.67844e+06	2.34687e+08	6.53217e+08	1962614419	2011430363	3698358600	4910228064
	Standard Deviation
	Time (mins)	0	40	80	120	160	200	240	280	320	360
	All	2.12387e+06	2.97342e+07	5.29996e+07	4.78225e+07	1.36939e+08	2.27273e+08	1263779781	1693227118	2947793513	2516326314
	Rp	1.15396e+06	1.83104e+07	4.53835e+07	3.62555e+07	8.29288e+07	9.46965e+08	1504176515	1665508180	1023845460	1193564005
	Dr	940937	1.10094e+07	6.07465e+06	1.22067e+07	4.06966e+07	2.55887e+08	7.34234e+08	2.63509e+08	6.67409e+08	1026017079
	Tr	152707	436151	1.64826e+06	628838	1.81056e+08	3.18858e+08	5.19964e+08	1830443036	2055607919	2385395567
Experiment #2
	D:R ratio 1:1
	Average Cell Number
	Time (mins)	0	40	80	120	160	200	240	280	320	360
	All	145196800	1.85982e+08	3.63026e+08	616542400	1336769600	2676849333	4491650667	7375072000	8958140000	12167976000
	Rp	6.91518e+07	9.69822e+07	1.90397e+08	3.08011e+08	5.70898e+08	1146307929	1159438800	7.17848e+08	4153018127	1212069959
	Dr	7.32399e+07	8.45455e+07	1.58483e+08	2.55297e+08	4.15243e+08	1572929219	1641527800	2999580624	3380660060	4424145800
	Tr	2.75782e+06	4.36048e+06	1.40691e+07	5.27158e+07	3.98504e+08	1478398176	1683196437	3641615120	1405757475	6511265464
	Standard Deviation
	Time (mins)	0	40	80	120	160	200	240	280	320	360
	All	1.08594e+07	3.35526e+07	1.37848e+08	122062550	2.66362e+07	3.75944e+08	8.06442e+08	828309722	9.9583e+08	562339025
	Rp	6.95982e+06	1.78756e+07	6.30443e+07	8.31389e+07	2.52618e+08	8.59094e+08	5.74856e+08	1.55457e+08	1812560201	680521144
	Dr	8.63204e+06	1.59457e+07	6.01569e+07	1.6429e+07	6.35762e+07	9.09544e+08	1.19905e+08	1070260311	1788782085	1575328088
	Tr	1.3023e+06	2.45834e+06	1.51008e+07	4.01463e+07	1.88707e+08	7.16239e+08	5.00244e+08	1223695376	6.05472e+08	1334411166
Experiment #3
	D:R ratio 1:2
	Average Cell Number
	Time (mins)	0	40	80	120	160	200	240	280	320	360
	All	74286400	9.00443e+07	1.07193e+08	2.847e+08	7.74585e+08	1756868000	3465072000	6132981333	7828440000	8831016000
	Rp	4.73797e+07	5.54085e+07	6.88482e+07	2.17614e+08	6.04618e+08	1868397720	2720706851	3765643872	1385382287	3981160376
	Dr	2.62839e+07	3.39471e+07	3.73104e+07	6.50508e+07	1.58244e+08	3.1491e+08	389866784	7.61382e+08	1426264133	1245159357
	Tr	556453	686488	1.04082e+06	2.01347e+06	4.13585e+07	2.36536e+08	3.4987e+08	1598809280	5014149340	3592168778
	Standard Deviation
	Time (mins)	0	40	80	120	160	200	240	280	320	360
	All	1.04973e+07	7.65773e+06	9.46426e+06	4.8849e+07	2.86413e+07	8.60617e+07	4.39188e+08	3.69526e+08	4.60816e+08	4.93102e+08
	Rp	8.62845e+06	6.24952e+06	1.06433e+07	3.27752e+07	1.43724e+08	5.12528e+08	2.073e+08	1941659362	1.64493e+08	2908456482
	Dr	1.94242e+06	3.23053e+06	773995	1.64736e+07	6.08789e+07	238990671	8.70432e+07	4.45274e+08	8.85369e+07	3.83421e+08
	Tr	80246.2	49298.6	530378	785409	6.65529e+07	3.14134e+08	2.53997e+08	1673294068	3.28948e+08	2842389265
Experiment #4
	D:R ratio 10:1
	Average Cell Number
	Time (mins)	0	40	80	120	160	200	240	280	320	360
	All	6.50171e+07	1.09973e+08	2.02667e+08	275894400	547022400	1492692000	2192856000	4390346667	5754426667	7496232000
	Rp	5.97751e+06	7.35262e+06	1.47238e+07	3.11176e+07	9.01056e+07	3.38267e+08	3.30811e+08	648143360	1768558027	6.29819e+08
	Dr	5.88596e+07	1.02219e+08	1.86896e+08	2.43006e+08	4.46777e+08	2008892763	1752368747	3006024240	3428083200	5335454072
	Tr	185603	358198	1.01032e+06	1.77394e+06	3.3879e+06	1.52636e+08	1.09643e+08	7.32109e+08	551033320	1521767880
	Standard Deviation
	Time (mins)	0	40	80	120	160	200	240	280	320	360
	All	1.2919e+07	1.84632e+07	2.71158e+07	4.04652e+07	4.82451e+07	2.03368e+08	4.22473e+08	9.99187e+08	203675013	9.16003e+08
	Rp	1.57552e+06	633011	2.7987e+06	4.59998e+06	1.60891e+07	2.34339e+08	2.74058e+08	4.1734e+08	2.50131e+08	2.22475e+08
	Dr	1.14302e+07	1.76753e+07	2.83807e+07	3.94597e+07	4.34931e+07	1685232645	6.03163e+08	7.8336e+08	2.12286e+08	8.45359e+08
	Tr	24371	158793	297128	179137	2.15778e+06	1.67197e+08	8.24568e+07	5.66376e+08	7.78739e+07	292790529
Experiment #5
	Staggered Loading D:R ratio 10:1
	Average Cell Number
	Time (mins)	0	40	80	120	160	200	240	280	320	360
	All	52040000	7.61403e+07	1.66516e+08	6.06346e+08	1119867200	2170512000	4032818667	5799285333	8147073333	9637448000
	Rp	5.13887e+07	75627744	1.66075e+08	2.87781e+08	7.07223e+08	1889688957	1874413536	3752296464	5083865480	6128248848
	Dr	450424	294338	253317	304859552	4.17473e+08	749837304	1130187664	1352758603	1330321733	1524266104
	Tr	164581	185378	183631	13111616	1.53989e+07	1.77922e+08	1022984767	6.91087e+08	1725075308	1976881449
	Standard Deviation
	Time (mins)	0	40	80	120	160	200	240	280	320	360
	All	2.40824e+06	4.26364e+07	8.02748e+06	6.83609e+07	3.44247e+07	1.81652e+08	3.82886e+07	2456106607	1145279142	7.09513e+08
	Rp	2.64007e+06	4.25318e+07	8.1065e+06	5.46914e+07	6.93023e+07	8.56477e+08	1283206895	2965182052	9.84224e+08	2895970688
	Dr	171707	87740.5	89455.9	1.67215e+07	1.27929e+07	1.57081e+08	2.89574e+08	3.59413e+08	1.95269e+08	4.81596e+08
	Tr	59062.6	31223	46875.2	1.66105e+06	962308	1.21505e+08	9.56978e+08	5.03587e+08	1862014297	3039838335
Experiment #6
	Staggered Loading D:R ratio 1:10
	Average Cell Number
	Time (mins)	0	40	80	120	160	200	240	280	320	360
	All	5.66747e+07	9.83867e+07	82628800	2.4994e+08	435790400	1146250667	2246154667	3018485333	6293206667	8685024000
	Rp	4.54927e+07	9.80364e+07	8.22432e+07	2.43951e+08	4.30518e+08	1357837453	2056247837	2515719227	5619860060	8083362880
	Dr	3.12854e+06	217576	269921	5.81922e+06	4.4489e+06	6.10089e+07	1.39412e+08	2.08209e+08	310702324	4.48784e+08
	Tr	8.01916e+06	125466	93646	181837	581352	1.56289e+07	4.68879e+07	2.90847e+08	3.49092e+08	1.47425e+08
	Standard Deviation
	Time (mins)	0	40	80	120	160	200	240	280	320	360
	All	1.427e+07	1.67619e+07	0	2.56503e+07	4.24243e+07	1.89157e+08	2.51652e+08	3.41805e+08	8.87799e+08	5.23897e+08
	Rp	6.07322e+06	1.67894e+07	207945	2.63463e+07	4.12297e+07	6.22681e+08	2.5475e+08	6.54861e+08	9.76391e+08	4.996e+08
	Dr	2.79454e+06	41454.7	175152	731518	1.26148e+06	5.02719e+07	3.09652e+07	2.48171e+07	3.24568e+07	7.13614e+07
	Tr	6.8405e+06	44089.6	38164.6	21412.6	174089	1.95126e+07	3.54525e+07	3.29761e+08	1.16251e+08	4.7445e+07
Experiment #7
	Staggered Loading D:R ratio 10:1
	Average Cell Number
	Time (mins)	0	40	80	120	160	200	240	280	320	360
	All	47868800	1.30366e+08	2.18425e+08	651302400	1292740267	2095198667	2466301333	4645253333	5858706667	6974832000
	Rp	46478.4	94520.2	28350.8	87053248	2.17544e+08	413391780	3.38977e+08	1.14261e+08	2.64944e+08	2.18352e+08
	Dr	4.77594e+07	1.30105e+08	2.18286e+08	5.63847e+08	1109539076	2377761811	2034211952	4051807653	5012522907	5841962568
	Tr	60143.8	117329	64878.5	576996	2.50621e+07	7.97113e+07	9.30132e+07	478257168	5.80632e+08	908886256
	Standard Deviation
	Time (mins)	0	40	80	120	160	200	240	280	320	360
	All	1.20412e+07	1.53784e+07	2.23043e+07	1.00225e+08	8.09104e+07	300876531	4.31827e+08	1.15774e+08	1005239328	786744052
	Rp	12536.3	7576.76	9316.94	4.5076e+06	1.00036e+08	1.28565e+08	1.6828e+08	4.7403e+07	2.63682e+08	1.22465e+07
	Dr	1.2029e+07	1.53477e+07	2.23967e+07	1.01885e+08	1.37073e+08	1001280902	3.04309e+08	8.68048e+07	1035245384	6.97674e+08
	Tr	10326	13840.6	20810	184282	1.5717e+07	1.27164e+07	3.13392e+07	1.58174e+07	1.71789e+08	1.65146e+08
Experiment #8
	Staggered Loading D:R Ratio 1:1
	Average Cell Number
	Time (mins)	0	40	80	120	160	200	240	280	320	360
	All	3.83947e+06	7547200	2.09877e+07	1.23877e+08	202203200	543744000	1291413333	1869088000	3089493333	4131464000
	Rp	32159.6	125002	209361	7.00185e+07	1.38888e+08	6.36183e+08	9.32847e+08	808139136	5.93595e+08	1973181264
	Dr	3.76764e+06	7.39129e+06	2.07383e+07	5.35245e+07	61577824	1.56332e+08	280441968	8.60492e+08	1722752960	1971852408
	Tr	36105	25938.4	38109	253800	330126	9.24292e+06	7.81717e+07	2.00574e+08	771429020	1.81833e+08
	Standard Deviation
	Time (mins)	0	40	80	120	160	200	240	280	320	360
	All	2.12387e+06	2.40824e+06	6.99819e+06	6.26966e+06	2.60491e+07	1.04685e+08	1.70902e+08	2.57506e+08	1.01838e+08	1.8809e+08
	Rp	28181.8	99104.3	145718	1.05524e+07	2.49445e+07	208163150	1.10296e+08	3.62456e+08	2.76505e+08	3.54297e+08
	Dr	2.06391e+06	2.50045e+06	6.83414e+06	9.68179e+06	1.77696e+06	1.34053e+08	1.37778e+08	2.62893e+08	3.1312e+08	3.05989e+08
	Tr	28672.8	12015.7	21520.1	110788	61818.1	1.05079e+07	7.86386e+07	266277776	4.66869e+07	9.05077e+07

## Sheet: Exp. #1
Experiment #1
Conducted March 9, 2016
D:R ratio 1:1
		% Gated				Cell Number
Time (mins)	Population
		A	B	C		A	B	C	Average	ST DEV
0	All	100	100	100		2.97936e+07	2.70128e+07	25622400	2.74763e+07	2.12387e+06
0	Rp	54.3	53.7	54.5		1.61779e+07	1.45059e+07	1.39642e+07	1.48827e+07	1.15396e+06
0	Dr	44.4	45.9	44.3		1.32284e+07	1.23989e+07	1.13507e+07	1.2326e+07	940937
0	Tr	1.38	0.4	1.14		411152	108051	292095	270433	152707
40	All	100	100	100		57601600	9.65328e+07	38136000	6.40901e+07	2.97342e+07
40	Rp	59.1	61.5	62.4		3.40425e+07	5.93677e+07	23796864	3.9069e+07	1.83104e+07
40	Dr	40.1	37.2	36.7		2.30982e+07	3.59102e+07	1.39959e+07	2.43348e+07	1.10094e+07
40	Tr	0.78	1.18	0.87		449292	1.13909e+06	331783	640054	436151
80	All	100	100	100		1.52149e+08	245305600	154929600	184128000	5.29996e+07
80	Rp	67.6	74.5	68.1		1.02853e+08	182752672	1.05507e+08	1.30371e+08	4.53835e+07
80	Dr	30.8	23.1	29.4		4.68618e+07	5.66656e+07	4.55493e+07	4.96922e+07	6.07465e+06
80	Tr	1.56	2.31	2.51		2.37352e+06	5.66656e+06	3.88873e+06	3.97627e+06	1.64826e+06
120	All	100	100	100		173004800	263380800	245305600	227230400	4.78225e+07
120	Rp	73.4	73.6	75.3		1.26986e+08	1.93848e+08	1.84715e+08	1.68516e+08	3.62555e+07
120	Dr	22.8	24.1	22.5		3.94451e+07	6.34748e+07	55193760	5.27045e+07	1.22067e+07
120	Tr	3.67	2.12	2.08		6.34928e+06	5.58367e+06	5.10236e+06	5.67844e+06	628838
160	All	100	100	100		579001600	509481600	7.73658e+08	620713600	1.36939e+08
160	Rp	38	67.5	24.1		220020608	343900080	1.86451e+08	2.50124e+08	8.29288e+07
160	Dr	17.5	23.7	23.2		1.01325e+08	1.20747e+08	1.79489e+08	1.33854e+08	4.06966e+07
160	Tr	44.3	8.58	52.2		2.56498e+08	4.37135e+07	4.03849e+08	2.34687e+08	1.81056e+08
200	All	100	100	100		3168124000	2.80314e+09	3220264000	3063844000	2.27273e+08
200	Rp	65.1	71.1	56.1		3.53202e+09	1.99304e+09	1.80657e+09	2.44388e+09	9.46965e+08
200	Dr	17.2	18.4	18.1		9.88708e+08	5.15778e+08	5.82868e+08	6.95785e+08	2.55887e+08
200	Tr	17.5	10.2	25.3		8.59005e+08	2.85921e+08	814726792	6.53217e+08	3.18858e+08
240	All	100	100	100		5425536000	5.79399e+09	3444216000	4.88791e+09	1.26378e+09
240	Rp	13.1	53.3	8.8		710745216	3.0882e+09	3.03091e+08	1.36734e+09	1.50418e+09
240	Dr	40.5	12.9	48.6		2197342080	7.47425e+08	1.67389e+09	1539552008	7.34234e+08
240	Tr	46	33.4	42.3		2495746560	1.93519e+09	1456903368	1.96261e+09	5.19964e+08
280	All	100	100	100		5.7483e+09	6999664000	3.6488e+09	5.46559e+09	1.69323e+09
280	Rp	69.8	20.1	25		4.01232e+09	1406932464	9.122e+08	2.11048e+09	1.66551e+09
280	Dr	17.8	21	40.8		1023198112	1469929440	1488710400	1.32728e+09	2.63509e+08
280	Tr	12.1	58.6	33.9		6.95545e+08	4.1018e+09	1236943200	2.01143e+09	1.83044e+09
320	All	100	100	100		4908600000	9236220000	1.05397e+10	8228180000	2.94779e+09
320	Rp	20.8	10.8	26.4		1.02099e+09	9.97512e+08	2.78249e+09	1600328880	1.02385e+09
320	Dr	50.5	39.4	23.6		2478843000	3639070680	2.48737e+09	2868429200	6.67409e+08
320	Tr	27.6	49.2	49.3		1354773600	4544220240	5.19608e+09	3698358600	2.05561e+09
360	All	100	100	100		13878168000	8851872000	11146032000	11292024000	2.51633e+09
360	Rp	14.2	14.4	32.3		1.9707e+09	1.27467e+09	3.60017e+09	2281845920	1.19356e+09
360	Dr	31.9	54.2	25.7		4427135592	4797714624	2864530224	4029793480	1.02602e+09
360	Tr	53.6	30.5	41.2		7438698048	2699820960	4592165184	4910228064	2.3854e+09
Time (mins)	OD (600nm) - in PBS				Time (mins)	OD (600nm) - in LB				Time (mins)	Cells (in LB) -Without Dilution factor			Cells (in LB) - With Dilution factor
	A	B	C			A	B	C			A	B	C	A	B	C
0	0.028	0.026	0.025		0	0.018621	0.016883	0.016014		0	1.48968e+07	1.35064e+07	12811200	2.97936e+07	2.70128e+07	25622400
40	0.048	0.076	0.034		40	0.036001	0.060333	0.023835		40	28800800	4.82664e+07	19068000	57601600	9.65328e+07	38136000
80	0.116	0.183	0.118		80	0.095093	0.153316	0.096831		80	7.60744e+07	122652800	77464800	1.52149e+08	245305600	154929600
120	0.131	0.196	0.183		120	0.108128	0.164613	0.153316		120	86502400	131690400	122652800	173004800	263380800	245305600
160	0.423	0.373	0.563		160	0.361876	0.318426	0.483536		160	289500800	254740800	3.86829e+08	579001600	509481600	7.73658e+08
200	0.918	0.813	0.933		200	0.792031	0.700786	0.805066		200	633624800	5.60629e+08	644052800	3168124000	2.80314e+09	3220264000
240	0.787	0.84	0.502		240	0.678192	0.724249	0.430527		240	542553600	5.79399e+08	344421600	5425536000	5.79399e+09	3444216000
280	0.42	0.51	0.269		280	0.359269	0.437479	0.22805		280	2.87415e+08	349983200	1.8244e+08	5.7483e+09	6999664000	3.6488e+09
320	0.289	0.538	0.613		320	0.24543	0.461811	0.526986		320	196344000	369448800	4.21589e+08	4908600000	9236220000	1.05397e+10
360	0.672	0.431	0.541		360	0.578257	0.368828	0.464418		360	462605600	295062400	371534400	13878168000	8851872000	11146032000
										Dilution factors are indiciated in the Materials and Methods

## Sheet: Exp. #2
Experiment #2
Conducted March 15, 2016
D:R ratio 1:1
		% Gated					Cell Number
Time (mins)	Population	A	B	C
							A	B	C	Average	ST DEV
0	All	100	100	100			150758400	132683200	152148800	145196800	1.08594e+07
0	Rp	51.2	49.1	42.8			7.71883e+07	6.51475e+07	6.51197e+07	6.91518e+07	6.95982e+06
0	Dr	47.1	49.7	54.4			7.10072e+07	6.59436e+07	8.27689e+07	7.32399e+07	8.63204e+06
0	Tr	1.63	1.23	2.75			2.45736e+06	1.632e+06	4184092	2.75782e+06	1.3023e+06
40	All	100	100	100			177176000	157710400	223059200	1.85982e+08	3.35526e+07
40	Rp	56.5	49.3	50.7			1.00104e+08	7.77512e+07	1.13091e+08	9.69822e+07	1.78756e+07
40	Dr	41.5	49	46.1			73528040	77278096	1.0283e+08	8.45455e+07	1.59457e+07
40	Tr	1.9	1.62	3.21			3366344	2.55491e+06	7.1602e+06	4.36048e+06	2.45834e+06
80	All	100	100	100			264771200	303702400	520604800	3.63026e+08	1.37848e+08
80	Rp	56.1	52.6	50.5			1.48537e+08	1.59747e+08	262905424	1.90397e+08	6.30443e+07
80	Dr	41.7	45.8	43.4			1.1041e+08	1.39096e+08	2.25942e+08	1.58483e+08	6.01569e+07
80	Tr	2.21	1.6	6.05			5.85144e+06	4.85924e+06	3.14966e+07	1.40691e+07	1.51008e+07
120	All	100	100	100			584563200	513652800	751411200	616542400	1.22063e+08
120	Rp	55.3	42.5	50.9			3.23263e+08	218302440	3.82468e+08	3.08011e+08	8.31389e+07
120	Dr	42.1	47.8	36.5			2.46101e+08	2.45526e+08	274265088	2.55297e+08	1.6429e+07
120	Tr	2.51	9.5	12.6			1.46725e+07	48797016	9.46778e+07	5.27158e+07	4.01463e+07
160	All	100	100	100			1367358400	1318694400	1324256000	1336769600	2.66362e+07
160	Rp	61.5	40.3	25.7			840925416	5.31434e+08	340333792	5.70898e+08	2.52618e+08
160	Dr	25	22.6	34.2			341839600	4.50993e+08	4.52896e+08	4.15243e+08	6.35762e+07
160	Tr	13.3	36.9	39.8			1.81859e+08	4.86598e+08	5.27054e+08	3.98504e+08	1.88707e+08
200	All	100	100	100			2313028000	2653676000	3063844000	2.67685e+09	3.75944e+08
200	Rp	39.3	36.2	12.9			2.08306e+09	9.60631e+08	395235876	1.14631e+09	8.59094e+08
200	Dr	32.8	35.4	38			2.61513e+09	939401304	1164260720	1.57293e+09	9.09544e+08
200	Tr	27.7	28.3	49			2182920660	7.5099e+08	1501283560	1478398176	7.16239e+08
240	All	100	100	100			5300400000	4487016000	3687536000	4.49165e+09	8.06442e+08
240	Rp	25	36.4	14.1			1325100000	1633273824	5.19943e+08	1159438800	5.74856e+08
240	Dr	32.2	33.5	46.5			1706728800	1503150360	1714704240	1641527800	1.19905e+08
240	Tr	42.6	30	39.2			2.25797e+09	1346104800	1445514112	1.6832e+09	5.00244e+08
280	All	100	100	100			7972944000	6429600000	7722672000	7375072000	8.2831e+08
280	Rp	7.51	13.9	8.56			5.98768e+08	8.93714e+08	6.61061e+08	7.17848e+08	1.55457e+08
280	Dr	28.9	38.3	54.8			2304180816	2462536800	4.23202e+09	2999580624	1.07026e+09
280	Tr	63.3	47.7	36.4			5046873552	3066919200	2811052608	3641615120	1.2237e+09
320	All	100	100	100			7880580000	9844520000	9149320000	8958140000	9.9583e+08
320	Rp	67.9	51.2	22.6			5350913820	5040394240	2067746320	4.15302e+09	1.81256e+09
320	Dr	22.9	30.6	58.2			1.80465e+09	3012423120	5.3249e+09	3380660060	1.78878e+09
320	Tr	8.97	18	19			706888026	1772013600	1738370800	1.40576e+09	6.05472e+08
360	All	100	100	100			11521440000	12439104000	12543384000	12167976000	5.62339e+08
360	Rp	4.71	15.3	9.49			542659824	1903182912	1.19037e+09	1.21207e+09	6.80521e+08
360	Dr	27.3	31.7	49.3			3145353120	3943195968	6183888312	4424145800	1.57533e+09
360	Tr	67.9	52.7	41.1			7.82306e+09	6555407808	5155330824	6511265464	1.33441e+09
Time (mins)	OD (600nm) - in PBS				Time (mins)	OD (600nm) - in LB				Time (mins)	Cells (in LB) -Without Dilution factor				Cells (in LB) - With Dilution factor
	A	B	C			A	B	C			A	B	C		A	B	C
0	0.115	0.102	0.116		0	0.094224	0.082927	0.095093		0	75379200	66341600	76074400		150758400	132683200	152148800
40	0.134	0.12	0.167		40	0.110735	0.098569	0.139412		40	88588000	78855200	111529600		177176000	157710400	223059200
80	0.197	0.225	0.381		80	0.165482	0.189814	0.325378		80	132385600	151851200	260302400		264771200	303702400	520604800
120	0.427	0.376	0.547		120	0.365352	0.321033	0.469632		120	292281600	256826400	375705600		584563200	513652800	751411200
160	0.99	0.955	0.959		160	0.854599	0.824184	0.82766		160	683679200	659347200	662128000		1367358400	1318694400	1324256000
200	0.672	0.77	0.888		200	0.578257	0.663419	0.765961		200	462605600	530735200	612768800		2313028000	2653676000	3063844000
240	0.769	0.652	0.537		240	0.66255	0.560877	0.460942		240	530040000	448701600	368753600		5300400000	4487016000	3687536000
280	0.58	0.469	0.562		280	0.498309	0.40185	0.482667		280	398647200	321480000	386133600		7972944000	6429600000	7722672000
320	0.46	0.573	0.533		320	0.394029	0.492226	0.457466		320	315223200	393780800	365972800		7880580000	9844520000	9149320000
360	0.559	0.603	0.608		360	0.48006	0.518296	0.522641		360	384048000	414636800	418112800		11521440000	12439104000	12543384000
															Dilution factors are indiciated in the Materials and Methods

## Sheet: Exp. #3
Experiment #3
Conducted March 29, 2016
D:R ratio 1:2
		% Gated
Time (mins)	Population						Cell Number
		A	B	C			A	B	C	Average	ST DEV
0	All	100	100	100			72896000	64553600	8.54096e+07	74286400	1.04973e+07
0	Rp	64.7	60.2	65.7			47163712	3.88613e+07	5.61141e+07	4.73797e+07	8.62845e+06
0	Dr	34.5	39	33.4			2.51491e+07	25175904	2.85268e+07	2.62839e+07	1.94242e+06
0	Tr	0.7	0.79	0.76			510272	509973	649113	556453	80246.2
40	All	100	100	100			93752000	95142400	81238400	9.00443e+07	7.65773e+06
40	Rp	64.9	59.7	59.8			60845048	5.68e+07	4.85806e+07	5.54085e+07	6.24952e+06
40	Dr	34.3	39.6	39.4			3.21569e+07	3.76764e+07	3.20079e+07	3.39471e+07	3.23053e+06
40	Tr	0.78	0.73	0.78			731266	694540	633660	686488	49298.6
80	All	100	100	100			114608000	110436800	9.65328e+07	1.07193e+08	9.46426e+06
80	Rp	67.6	65.3	59			7.7475e+07	7.21152e+07	5.69544e+07	6.88482e+07	1.06433e+07
80	Dr	31.8	34	39.3			36445344	37548512	3.79374e+07	3.73104e+07	773995
80	Tr	0.6	0.71	1.71			687648	784101	1.65071e+06	1.04082e+06	530378
120	All	100	100	100			327339200	295360000	231401600	2.847e+08	4.8849e+07
120	Rp	74.1	77.8	78			2.42558e+08	229790080	180493248	2.17614e+08	3.27752e+07
120	Dr	25.2	21.3	21.5			8.24895e+07	6.29117e+07	49751344	6.50508e+07	1.64736e+07
120	Tr	0.73	0.86	0.48			2.38958e+06	2540096	1.11073e+06	2.01347e+06	785409
160	All	100	100	100			8.07027e+08	763924800	752801600	7.74585e+08	2.86413e+07
160	Rp	88.5	86.1	58.7			7.14219e+08	6.57739e+08	4.41895e+08	6.04618e+08	1.43724e+08
160	Dr	10.9	13.7	25.5			8.7966e+07	194800824	191964408	1.58244e+08	6.08789e+07
160	Tr	0.54	0.2	15.7			4.35795e+06	1.52785e+06	1.1819e+08	4.13585e+07	6.65529e+07
200	All	100	100	100			1.65954e+09	1822912000	1788152000	1756868000	8.60617e+07
200	Rp	82.4	87.1	87.1			2459956416	1587756352	1557480392	1868397720	5.12528e+08
200	Dr	9.33	9.41	10.2			5.90801e+08	1.71536e+08	182391504	3.1491e+08	2.38991e+08
200	Tr	8.18	3.49	2.62			599137556	6.36196e+07	4.68496e+07	2.36536e+08	3.14134e+08
240	All	100	100	100			2985384000	3847432000	3562400000	3465072000	4.39188e+08
240	Rp	84.2	70.7	82.2			2.51369e+09	2.72013e+09	2928292800	2.72071e+09	2.073e+08
240	Dr	10.3	12.5	10.7			307494552	480929000	381176800	389866784	8.70432e+07
240	Tr	5.4	16.6	7.01			1.61211e+08	638673712	2.49724e+08	3.4987e+08	2.53997e+08
280	All	100	100	100			6332272000	5706592000	6360080000	6.13298e+09	3.69526e+08
280	Rp	81.8	80	24.4			5179798496	4565273600	1551859520	3765643872	1.94166e+09
280	Dr	7.17	9.78	20			4.54024e+08	5.58105e+08	1272016000	7.61382e+08	4.45274e+08
280	Tr	10.9	10.1	55.5			690217648	576365792	3.52984e+09	1598809280	1.67329e+09
320	All	100	100	100			7324420000	7932720000	8228180000	7828440000	4.60816e+08
320	Rp	17.2	16.7	19.1			1259800240	1324764240	1.57158e+09	1.38538e+09	1.64493e+08
320	Dr	19.2	19.2	16.4			1406288640	1523082240	1.34942e+09	1.42626e+09	8.85369e+07
320	Tr	63.6	64	64.5			4658331120	5076940800	5307176100	5014149340	3.28948e+08
360	All	100	100	100			8.47646e+09	8.62246e+09	9394128000	8.83102e+09	4.93102e+08
360	Rp	86.5	24.5	26.6			7.33214e+09	2.1125e+09	2498838048	3.98116e+09	2.90846e+09
360	Dr	9.56	17.8	14.8			8.1035e+08	1.5348e+09	1.39033e+09	1.24516e+09	3.83421e+08
360	Tr	3.82	57.6	58.4			3.23801e+08	4.96653e+09	5486170752	3.59217e+09	2.84239e+09
Time (mins)	OD (600nm) - in PBS				Time (mins)	OD (600nm) - in LB				Time (mins)	Cells (in LB) -Without Dilution factor				Cells (in LB) - With Dilution factor
	A	B	C			A	B	C			A	B	C		A	B	C
0	0.059	0.053	0.068		0	0.04556	0.040346	0.053381		0	36448000	32276800	4.27048e+07		72896000	64553600	8.54096e+07
40	0.074	0.075	0.065		40	0.058595	0.059464	0.050774		40	46876000	47571200	40619200		93752000	95142400	81238400
80	0.089	0.086	0.076		80	0.07163	0.069023	0.060333		80	57304000	55218400	4.82664e+07		114608000	110436800	9.65328e+07
120	0.242	0.219	0.173		120	0.204587	0.1846	0.144626		120	163669600	147680000	115700800		327339200	295360000	231401600
160	0.587	0.556	0.548		160	0.504392	0.477453	0.470501		160	4.03514e+08	381962400	376400800		8.07027e+08	763924800	752801600
200	0.484	0.531	0.521		200	0.414885	0.455728	0.447038		200	3.31908e+08	364582400	357630400		1.65954e+09	1822912000	1788152000
240	0.436	0.56	0.519		240	0.373173	0.480929	0.4453		240	298538400	384743200	356240000		2985384000	3847432000	3562400000
280	0.462	0.417	0.464		280	0.395767	0.356662	0.397505		280	316613600	285329600	318004000		6332272000	5706592000	6360080000
320	0.428	0.463	0.48		320	0.366221	0.396636	0.411409		320	292976800	317308800	329127200		7324420000	7932720000	8228180000
360	0.413	0.42	0.457		360	0.353186	0.359269	0.391422		360	2.82549e+08	2.87415e+08	313137600		8.47646e+09	8.62246e+09	9394128000
										Dilution factors are indiciated in the Materials and Methods

## Sheet: Exp. #4
Experiment #4
Conducted March 31, 2016
D:R ratio 10:1
		%Gated					Cell Number
Time (mins)	Population
		A	B	C			A	B	C	Average	ST DEV
0	All	100	100	100			5.06496e+07	75676800	68724800	6.50171e+07	1.2919e+07
0	Rp	8.21	9.12	10			4.15833e+06	6.90172e+06	6872480	5.97751e+06	1.57552e+06
0	Dr	91.4	90.7	89.7			4.62937e+07	6.86389e+07	6.16461e+07	5.88596e+07	1.14302e+07
0	Tr	0.35	0.22	0.31			177274	166489	213047	185603	24371
40	All	100	100	100			9.93136e+07	9.93136e+07	1.31293e+08	1.09973e+08	1.84632e+07
40	Rp	6.94	7.14	6.15			6.89236e+06	7.09099e+06	8.07451e+06	7.35262e+06	633011
40	Dr	92.8	92.5	93.4			9.2163e+07	9.18651e+07	1.22627e+08	1.02219e+08	1.76753e+07
40	Tr	0.24	0.3	0.41			238353	297941	538300	358198	158793
80	All	100	100	100			221668800	171614400	2.14717e+08	2.02667e+08	2.71158e+07
80	Rp	5.21	9.2	7.84			1.15489e+07	1.57885e+07	1.68338e+07	1.47238e+07	2.7987e+06
80	Dr	94.4	90.3	91.5			2.09255e+08	1.54968e+08	1.96466e+08	1.86896e+08	2.83807e+07
80	Tr	0.37	0.5	0.63			820175	858072	1.35272e+06	1.01032e+06	297128
120	All	100	100	100			306483200	230011200	291188800	275894400	4.04652e+07
120	Rp	11.7	13.4	9.16			3.58585e+07	3.08215e+07	2.66729e+07	3.11176e+07	4.59998e+06
120	Dr	87.7	85.9	90.2			2.68786e+08	1.9758e+08	2.62652e+08	2.43006e+08	3.94597e+07
120	Tr	0.55	0.72	0.68			1.68566e+06	1.65608e+06	1.98008e+06	1.77394e+06	179137
160	All	100	100	100			577611200	491406400	572049600	547022400	4.82451e+07
160	Rp	15.9	14.9	18.4			9.18402e+07	7.32196e+07	1.05257e+08	9.01056e+07	1.60891e+07
160	Dr	83.1	84.8	80.9			4.79995e+08	3.97548e+08	4.62788e+08	4.46777e+08	4.34931e+07
160	Tr	0.94	0.23	0.63			5.42955e+06	1.13023e+06	3.60391e+06	3.3879e+06	2.15778e+06
200	All	100	100	100			1697776000	1.29108e+09	1489216000	1492692000	2.03368e+08
200	Rp	21.6	25.7	7.2			575767872	3.31809e+08	1.07224e+08	3.38267e+08	2.34339e+08
200	Dr	72.6	72.4	76.6			3951194016	934744816	1140739456	2.00889e+09	1.68523e+09
200	Tr	5.71	1.91	6.14			3.4181e+08	2.46597e+07	9.14379e+07	1.52636e+08	1.67197e+08
240	All	100	100	100			2.66559e+09	1852208000	2060768000	2192856000	4.22473e+08
240	Rp	0.64	24.4	25.4			1.70598e+07	451938752	523435072	3.30811e+08	2.74058e+08
240	Dr	91.8	73.5	70.3			2.44701e+09	1361372880	1448719904	1.75237e+09	6.03163e+08
240	Tr	7.52	2.13	4.32			2.00453e+08	3.9452e+07	8.90252e+07	1.09643e+08	8.24568e+07
280	All	100	100	100			5442416000	3.45414e+09	4.27448e+09	4.39035e+09	9.99187e+08
280	Rp	7.85	32.7	9.07			427229656	1.12951e+09	3.87695e+08	6.48143e+08	4.1734e+08
280	Dr	69.1	63.6	71.6			3.76071e+09	2.19684e+09	3.06053e+09	3006024240	7.8336e+08
280	Tr	22.9	3.62	19.3			1246313264	1.2504e+08	8.24975e+08	7.32109e+08	5.66376e+08
320	All	100	100	100			5.98616e+09	5603800000	5.67332e+09	5.75443e+09	2.03675e+08
320	Rp	31.6	34.5	26.1			1.89163e+09	1.93331e+09	1.48074e+09	1.76856e+09	2.50131e+08
320	Dr	59.3	56.8	62.6			3.54979e+09	3.18296e+09	3.5515e+09	3.42808e+09	2.12286e+08
320	Tr	8.95	8.6	11.2			5.35761e+08	4.81927e+08	6.35412e+08	5.51033e+08	7.78739e+07
360	All	100	100	100			8.47646e+09	6.66199e+09	7.35024e+09	7.49623e+09	9.16003e+08
360	Rp	4.44	11.9	9.8			3.76355e+08	792777048	7.20324e+08	6.29819e+08	2.22475e+08
360	Dr	73.5	68.3	71.1			6.2302e+09	4.55014e+09	5.22602e+09	5.33545e+09	8.45359e+08
360	Tr	21.9	19.7	19			1.85635e+09	1.31241e+09	1.39655e+09	1.52177e+09	2.92791e+08
Time (mins)	OD (600nm) - in PBS				Time (mins)	OD (600nm) - in LB				Time (mins)	Cells (in LB) -Without Dilution factor				Cells (in LB) - With Dilution factor
	A	B	C			A	B	C			A	B	C		A	B	C
0	0.043	0.061	0.056		0	0.031656	0.047298	0.042953		0	2.53248e+07	37838400	34362400		5.06496e+07	75676800	68724800
40	0.078	0.078	0.101		40	0.062071	0.062071	0.082058		40	4.96568e+07	4.96568e+07	6.56464e+07		9.93136e+07	9.93136e+07	1.31293e+08
80	0.166	0.13	0.161		80	0.138543	0.107259	0.134198		80	110834400	85807200	1.07358e+08		221668800	171614400	2.14717e+08
120	0.227	0.172	0.216		120	0.191552	0.143757	0.181993		120	153241600	115005600	145594400		306483200	230011200	291188800
160	0.422	0.36	0.418		160	0.361007	0.307129	0.357531		160	288805600	245703200	286024800		577611200	491406400	572049600
200	0.495	0.378	0.435		200	0.424444	0.322771	0.372304		200	339555200	2.58217e+08	297843200		1697776000	1.29108e+09	1489216000
240	0.39	0.273	0.303		240	0.333199	0.231526	0.257596		240	2.66559e+08	185220800	206076800		2.66559e+09	1852208000	2060768000
280	0.398	0.255	0.314		280	0.340151	0.215884	0.267155		280	272120800	1.72707e+08	2.13724e+08		5442416000	3.45414e+09	4.27448e+09
320	0.351	0.329	0.333		320	0.299308	0.28019	0.283666		320	2.39446e+08	224152000	2.26933e+08		5.98616e+09	5603800000	5.67332e+09
360	0.413	0.326	0.359		360	0.353186	0.277583	0.30626		360	2.82549e+08	2.22066e+08	2.45008e+08		8.47646e+09	6.66199e+09	7.35024e+09
															Dilution factors are indiciated in the Materials and Methods

## Sheet: Exp. #5
Experiment #5
Conducted April 12,2016
Staggered Loading D:R Ratio 10:1
		% Gated					Cell Number
Time (mins)	Population
		A	B	C			A	B	C	Average	ST DEV
0	All	100	100	100			5.06496e+07	5.48208e+07	5.06496e+07	5.204e+07	2.40824e+06
0	Rp	98.5	99.3	98.4			4.98899e+07	5.44371e+07	4.98392e+07	5.13887e+07	2.64007e+06
0	Dr	1.08	0.46	1.09			547016	252176	552081	450424	171707
0	Tr	0.36	0.18	0.42			182339	98677.4	212728	164581	59062.6
40	All	100	100	100			65944000	122950400	39526400	7.61403e+07	4.26364e+07
40	Rp	99.2	99.5	99			6.54164e+07	122335648	39131136	75627744	4.25318e+07
40	Dr	0.48	0.3	0.5			316531	368851	197632	294338	87740.5
40	Tr	0.25	0.18	0.43			164860	221311	169964	185378	31223
80	All	100	100	100			1.61882e+08	1.61882e+08	175785600	1.66516e+08	8.02748e+06
80	Rp	99.6	99.8	99.8			1.61234e+08	1.61558e+08	1.75434e+08	1.66075e+08	8.1065e+06
80	Dr	0.22	0.13	0.11			356140	210446	193364	253317	89455.9
80	Tr	0.13	0.08	0.12			210446	129505	210943	183631	46875.2
120	All	100	100	100			552584000	5.83173e+08	6.83282e+08	6.06346e+08	6.83609e+07
120	Rp	43.1	47.8	50.7			2.38164e+08	2.78757e+08	3.46424e+08	2.87781e+08	5.46914e+07
120	Dr	54.8	49.6	47.2			3.02816e+08	2.89254e+08	3.22509e+08	304859552	1.67215e+07
120	Tr	2.06	2.52	1.94			1.13832e+07	1.4696e+07	1.32557e+07	1.31116e+07	1.66105e+06
160	All	100	100	100			1093449600	1.1588e+09	1107353600	1119867200	3.44247e+07
160	Rp	59.5	67.7	62			650602512	7.84507e+08	686559232	7.07223e+08	6.93023e+07
160	Dr	39.1	31	36.4			4.27539e+08	4.21803e+08	4.03077e+08	4.17473e+08	1.27929e+07
160	Tr	1.37	1.27	1.49			1.49803e+07	1.47167e+07	1.64996e+07	1.53989e+07	962308
200	All	100	100	100			2.00019e+09	2.14966e+09	2361692000	2.17051e+09	1.81652e+08
200	Rp	71.4	71.5	53.6			2866195920	1.537e+09	1265866912	1.88969e+09	8.56477e+08
200	Dr	26.1	26.5	34.8			857984256	5.69659e+08	821868816	749837304	1.57081e+08
200	Tr	2.35	1.89	11.5			221543900	4.06285e+07	271594580	1.77922e+08	1.21505e+08
240	All	100	100	100			4.01428e+09	4.00733e+09	4076848000	4.03282e+09	3.82886e+07
240	Rp	46.8	14.7	77.4			1.87868e+09	5.89077e+08	3155480352	1874413536	1.28321e+09
240	Dr	27.8	35.6	20.8			1115969840	1426608768	8.47984e+08	1130187664	2.89574e+08
240	Tr	25.3	49.5	1.71			1.01561e+09	1.98363e+09	6.97141e+07	1.02298e+09	9.56978e+08
280	All	100	100	100			3287296000	5915152000	8.19541e+09	5.79929e+09	2.45611e+09
280	Rp	12.6	80.5	74.2			414199296	4761697360	6.08099e+09	3752296464	2.96518e+09
280	Dr	51.7	16.6	16.8			1699532032	981915232	1376828544	1.35276e+09	3.59413e+08
280	Tr	35.6	2.81	8.99			1.17028e+09	1.66216e+08	7.36767e+08	6.91087e+08	5.03587e+08
320	All	100	100	100			9427400000	7220140000	7793680000	8.14707e+09	1.14528e+09
320	Rp	42.3	74.4	75.6			3987790200	5.37178e+09	5892022080	5083865480	9.84224e+08
320	Dr	16.5	17	15.5			1555521000	1227423800	1208020400	1.33032e+09	1.95269e+08
320	Tr	41.1	8.46	8.85			3.87466e+09	6.10824e+08	689740680	1.72508e+09	1.86201e+09
360	All	100	100	100			9.66526e+09	8.91444e+09	10332648000	9.63745e+09	7.09513e+08
360	Rp	82.4	85.6	27			7.96417e+09	7.63076e+09	2789814960	6.12825e+09	2.89597e+09
360	Dr	14.8	12.3	19.8			1430457888	1.09648e+09	2045864304	1524266104	4.81596e+08
360	Tr	2.74	2.01	53.1			2.64828e+08	1.7918e+08	5486636088	1.97688e+09	3.03984e+09
Time (mins)	OD (600nm) - in PBS				Time (mins)	OD (600nm) - in LB				Time (mins)	Cells (in LB) -Without Dilution factor				Cells (in LB) - With Dilution factor
	A	B	C			A	B	C			A	B	C		A	B	C
0	0.043	0.046	0.043		0	0.031656	0.034263	0.031656		0	2.53248e+07	2.74104e+07	2.53248e+07		5.06496e+07	5.48208e+07	5.06496e+07
40	0.054	0.095	0.035		40	0.041215	0.076844	0.024704		40	32972000	61475200	19763200		65944000	122950400	39526400
80	0.123	0.123	0.133		80	0.101176	0.101176	0.109866		80	8.09408e+07	8.09408e+07	87892800		1.61882e+08	1.61882e+08	175785600
120	0.404	0.426	0.498		120	0.345365	0.364483	0.427051		120	276292000	2.91586e+08	3.41641e+08		552584000	5.83173e+08	6.83282e+08
160	0.793	0.84	0.803		160	0.683406	0.724249	0.692096		160	546724800	5.79399e+08	553676800		1093449600	1.1588e+09	1107353600
200	0.582	0.625	0.686		200	0.500047	0.537414	0.590423		200	4.00038e+08	4.29931e+08	472338400		2.00019e+09	2.14966e+09	2361692000
240	0.584	0.583	0.593		240	0.501785	0.500916	0.509606		240	4.01428e+08	4.00733e+08	407684800		4.01428e+09	4.00733e+09	4076848000
280	0.243	0.432	0.596		280	0.205456	0.369697	0.512213		280	164364800	295757600	4.0977e+08		3287296000	5915152000	8.19541e+09
320	0.549	0.422	0.455		320	0.47137	0.361007	0.389684		320	377096000	288805600	311747200		9427400000	7220140000	7793680000
360	0.47	0.434	0.502		360	0.402719	0.371435	0.430527		360	3.22175e+08	2.97148e+08	344421600		9.66526e+09	8.91444e+09	10332648000
										Dilution factors are indiciated in the Materials and Methods

## Sheet: Exp. #6
Experiment #6
Conducted April 7, 2016
Staggered Loading D:R ratio 1:10
		% Gated					Cell Number
Time (mins)	Population
		A	B	C			A	B	C	Average	ST DEV
0	All	100	100	100			40916800	60382400	68724800	5.66747e+07	1.427e+07
0	Rp	94.6	83.5	68.9			3.87073e+07	50419304	4.73514e+07	4.54927e+07	6.07322e+06
0	Dr	1.56	4.3	8.95			638302	2.59644e+06	6.15087e+06	3.12854e+06	2.79454e+06
0	Tr	3.82	12.1	22.1			1.56302e+06	7.30627e+06	1.51882e+07	8.01916e+06	6.8405e+06
40	All	100	100	100			82628800	1.15998e+08	9.65328e+07	9.83867e+07	1.67619e+07
40	Rp	99.5	99.7	99.7			82215656	1.1565e+08	9.62432e+07	9.80364e+07	1.67894e+07
40	Dr	0.32	0.16	0.21			264412	185597	202719	217576	41454.7
40	Tr	0.21	0.1	0.09			173520	115998	86879.5	125466	44089.6
80	All	100	100	100			82628800	82628800	82628800	82628800	0
80	Rp	99.3	99.8	99.5			8.20504e+07	8.24635e+07	82215656	8.22432e+07	207945
80	Dr	0.52	0.1	0.36			429670	82628.8	297464	269921	175152
80	Tr	0.14	0.06	0.14			115680	49577.3	115680	93646	38164.6
120	All	100	100	100			221668800	271723200	2.56429e+08	2.4994e+08	2.56503e+07
120	Rp	97	98.1	97.6			215018736	2.6656e+08	2.50275e+08	2.43951e+08	2.63463e+07
120	Dr	2.89	1.84	2.36			6.40623e+06	4.99971e+06	6.05172e+06	5.81922e+06	731518
120	Tr	0.08	0.06	0.08			177335	163034	205143	181837	21412.6
160	All	100	100	100			4.78893e+08	3.94078e+08	4.344e+08	4.3579e+08	4.24243e+07
160	Rp	98.6	98.9	98.9			4.72188e+08	3.89744e+08	429621600	4.30518e+08	4.12297e+07
160	Dr	1.23	0.84	0.9			5.89038e+06	3.54671e+06	3909600	4.4489e+06	1.26148e+06
160	Tr	0.08	0.18	0.15			383114	709341	651600	581352	174089
200	All	100	100	100			1364080000	1051240000	1.02343e+09	1.14625e+09	1.89157e+08
200	Rp	95.6	97	95.5			2.07643e+09	1019702800	977377560	1.35784e+09	6.22681e+08
200	Dr	3.61	2.51	3.71			1.18671e+08	2.63861e+07	3.79693e+07	6.10089e+07	5.02719e+07
200	Tr	0.6	0.29	0.56			3.81068e+07	3048596	5.73122e+06	1.56289e+07	1.95126e+07
240	All	100	100	100			2.172e+09	2.52655e+09	2.03991e+09	2.24615e+09	2.51652e+08
240	Rp	91.3	92.6	90.5			1.98304e+09	2.33959e+09	1.84612e+09	2.05625e+09	2.5475e+08
240	Dr	7.44	6.04	5.1			1.61597e+08	1.52604e+08	1.04036e+08	1.39412e+08	3.09652e+07
240	Tr	1.1	1.15	4.3			2.3892e+07	2.90553e+07	8.77162e+07	4.68879e+07	3.54525e+07
280	All	100	100	100			3287296000	3134352000	2633808000	3.01849e+09	3.41805e+08
280	Rp	89.6	90.6	66.9			2.94542e+09	2.83972e+09	1762017552	2.51572e+09	6.54861e+08
280	Dr	7.2	6.1	7.47			2.36685e+08	191195472	1.96745e+08	2.08209e+08	2.48171e+07
280	Tr	3.08	3.18	25.5			1.01249e+08	9.96724e+07	671621040	2.90847e+08	3.29761e+08
320	All	100	100	100			6.35114e+09	5377860000	7150620000	6.29321e+09	8.87799e+08
320	Rp	87.9	86.7	92.5			5582652060	4662604620	6614323500	5619860060	9.76391e+08
320	Dr	4.5	6.46	4.18			2.85801e+08	347409756	298895916	310702324	3.24568e+07
320	Tr	7.27	6.62	3.21			4.61728e+08	3.56014e+08	2.29535e+08	3.49092e+08	1.16251e+08
360	All	100	100	100			8977008000	8080200000	8997864000	8685024000	5.23897e+08
360	Rp	93.2	92.9	93.1			8366571456	7506505800	8.37701e+09	8083362880	4.996e+08
360	Dr	5.59	4.55	5.3			5.01815e+08	367649100	476886792	4.48784e+08	7.13614e+07
360	Tr	1.19	2.47	1.51			1.06826e+08	1.99581e+08	1.35868e+08	1.47425e+08	4.7445e+07
Time (mins)	OD (600nm) - in PBS				Time (mins)	OD (600nm) - in LB				Time (mins)	Cells (in LB) -Without Dilution factor				Cells (in LB) - With Dilution factor
	A	B	C			A	B	C			A	B	C		A	B	C
0	0.036	0.05	0.056		0	0.025573	0.037739	0.042953		0	20458400	30191200	34362400		40916800	60382400	68724800
40	0.066	0.09	0.076		40	0.051643	0.072499	0.060333		40	41314400	5.79992e+07	4.82664e+07		82628800	1.15998e+08	9.65328e+07
80	0.066	0.066	0.066		80	0.051643	0.051643	0.051643		80	41314400	41314400	41314400		82628800	82628800	82628800
120	0.166	0.202	0.191		120	0.138543	0.169827	0.160268		120	110834400	135861600	1.28214e+08		221668800	271723200	2.56429e+08
160	0.351	0.29	0.319		160	0.299308	0.246299	0.2715		160	2.39446e+08	1.97039e+08	2.172e+08		4.78893e+08	3.94078e+08	4.344e+08
200	0.399	0.309	0.301		200	0.34102	0.26281	0.255858		200	272816000	210248000	2.04686e+08		1364080000	1051240000	1.02343e+09
240	0.319	0.37	0.3		240	0.2715	0.315819	0.254989		240	2.172e+08	2.52655e+08	2.03991e+08		2.172e+09	2.52655e+09	2.03991e+09
280	0.243	0.232	0.196		280	0.205456	0.195897	0.164613		280	164364800	156717600	131690400		3287296000	3134352000	2633808000
320	0.372	0.316	0.418		320	0.317557	0.268893	0.357531		320	2.54046e+08	215114400	286024800		6.35114e+09	5377860000	7150620000
360	0.437	0.394	0.438		360	0.374042	0.336675	0.374911		360	299233600	269340000	299928800		8977008000	8080200000	8997864000
										Dilution factors are indiciated in the Materials and Methods

## Sheet: Exp. #7
Experiment #7
Conducted April 14, 2016
Staggered Loading D:R ratio 10:1
		% Gated					Cell Number
Time (mins)	Population
		A	B	C			A	B	C	Average	ST DEV
0	All	100	100	100			40916800	6.17728e+07	40916800	47868800	1.20412e+07
0	Rp	0.08	0.08	0.14			32733.4	49418.2	57283.5	46478.4	12536.3
0	Dr	99.8	99.8	99.7			4.0835e+07	6.16493e+07	4.0794e+07	4.77594e+07	1.2029e+07
0	Tr	0.12	0.1	0.17			49100.2	61772.8	69558.6	60143.8	10326
40	All	100	100	100			128512000	146587200	1.15998e+08	1.30366e+08	1.53784e+07
40	Rp	0.08	0.06	0.08			102810	87952.3	92798.7	94520.2	7576.76
40	Dr	99.8	99.8	99.8			128254976	1.46294e+08	1.15766e+08	1.30105e+08	1.53477e+07
40	Tr	0.09	0.09	0.09			115661	131928	104399	117329	13840.6
80	All	100	100	100			239744000	195251200	2.20278e+08	2.18425e+08	2.23043e+07
80	Rp	0.01	0.02	0.01			23974.4	39050.2	22027.8	28350.8	9316.94
80	Dr	100	99.9	99.9			239744000	1.95056e+08	2.20058e+08	2.18286e+08	2.23967e+07
80	Tr	0.02	0.03	0.04			47948.8	58575.4	88111.4	64878.5	20810
120	All	100	100	100			548412800	748630400	6.56864e+08	651302400	1.00225e+08
120	Rp	15.7	11.1	14			8.61008e+07	8.3098e+07	9.1961e+07	87053248	4.5076e+06
120	Dr	84.2	88.9	85.9			4.61764e+08	6.65532e+08	564246176	5.63847e+08	1.01885e+08
120	Tr	0.09	0.06	0.12			493572	449178	788237	576996	184282
160	All	100	100	100			1219976000	1278372800	1379872000	1.29274e+09	8.09104e+07
160	Rp	20	23.6	7.75			243995200	3.01696e+08	106940080	2.17544e+08	1.00036e+08
160	Dr	78.7	75.1	89.1			960121112	1.13903e+09	1229465952	1.10954e+09	1.37073e+08
160	Tr	1.25	1.31	3.13			15249700	1.67467e+07	4.319e+07	2.50621e+07	1.5717e+07
200	All	100	100	100			1815960000	2.0558e+09	2.41383e+09	2.0952e+09	3.00877e+08
200	Rp	24.8	14.7	15.9			554172864	3.02203e+08	3.83799e+08	413391780	1.28565e+08
200	Dr	73.8	81.4	80.2			3.52397e+09	1673424456	1.93589e+09	2.37776e+09	1.00128e+09
200	Tr	1.31	3.92	3.81			6.65794e+07	8.05875e+07	9.1967e+07	7.97113e+07	1.27164e+07
240	All	100	100	100			2234568000	2.96453e+09	2199808000	2.4663e+09	4.31827e+08
240	Rp	7.5	17	15.7			167592600	5.0397e+08	345369856	3.38977e+08	1.6828e+08
240	Dr	86.8	80.1	81.3			1939605024	2.37459e+09	1.78844e+09	2034211952	3.04309e+08
240	Tr	5.7	2.89	3			127370376	8.56749e+07	65994240	9.30132e+07	3.13392e+07
280	All	100	100	100			4.77502e+09	4608176000	4552560000	4.64525e+09	1.15774e+08
280	Rp	3.48	1.59	2.27			1.66171e+08	7.327e+07	103343112	1.14261e+08	4.7403e+07
280	Dr	86.4	88.4	86.9			4.12562e+09	4.07363e+09	3.95617e+09	4.05181e+09	8.68048e+07
280	Tr	10.1	10	10.8			4.82277e+08	460817600	4.91676e+08	478257168	1.58174e+07
320	All	100	100	100			5.0824e+09	5499520000	6994200000	5.85871e+09	1.00524e+09
320	Rp	11.2	2.22	1.48			5.69229e+08	122089344	103514160	2.64944e+08	2.63682e+08
320	Dr	80.8	87.1	87.8			4.10658e+09	4790081920	6140907600	5.01252e+09	1.03525e+09
320	Tr	7.97	10.7	10.7			4.05067e+08	588448640	748379400	5.80632e+08	1.71789e+08
360	All	100	100	100			6.09888e+09	7.62137e+09	7.20425e+09	6.97483e+09	7.86744e+08
360	Rp	3.48	3.05	2.92			2.12241e+08	2.32452e+08	2.10364e+08	2.18352e+08	1.22465e+07
360	Dr	83.9	85.4	81.9			5116960320	6508648272	5900279112	5841962568	6.97674e+08
360	Tr	12.5	11.5	15.1			7.6236e+08	8.76457e+08	1.08784e+09	9.08886e+08	1.65146e+08
Time (mins)	OD (600nm) - in PBS				Time (mins)	OD (600nm) - in LB				Time (mins)	Cells (in LB) -Without Dilution factor				Cells (in LB) - With Dilution factor
	A	B	C			A	B	C			A	B	C		A	B	C
0	0.036	0.051	0.036		0	0.025573	0.038608	0.025573		0	20458400	3.08864e+07	20458400		40916800	6.17728e+07	40916800
40	0.099	0.112	0.09		40	0.08032	0.091617	0.072499		40	64256000	73293600	5.79992e+07		128512000	146587200	1.15998e+08
80	0.179	0.147	0.165		80	0.14984	0.122032	0.137674		80	119872000	97625600	1.10139e+08		239744000	195251200	2.20278e+08
120	0.401	0.545	0.479		120	0.342758	0.467894	0.41054		120	274206400	374315200	3.28432e+08		548412800	748630400	6.56864e+08
160	0.884	0.926	0.999		160	0.762485	0.798983	0.86242		160	609988000	639186400	689936000		1219976000	1278372800	1379872000
200	0.529	0.598	0.701		200	0.45399	0.513951	0.603458		200	363192000	4.11161e+08	4.82766e+08		1815960000	2.0558e+09	2.41383e+09
240	0.328	0.433	0.323		240	0.279321	0.370566	0.274976		240	223456800	2.96453e+08	219980800		2234568000	2.96453e+09	2199808000
280	0.35	0.338	0.334		280	0.298439	0.288011	0.284535		280	2.38751e+08	230408800	227628000		4.77502e+09	4608176000	4552560000
320	0.299	0.323	0.409		320	0.25412	0.274976	0.34971		320	2.03296e+08	219980800	279768000		5.0824e+09	5499520000	6994200000
360	0.299	0.372	0.352		360	0.25412	0.317557	0.300177		360	2.03296e+08	2.54046e+08	2.40142e+08		6.09888e+09	7.62137e+09	7.20425e+09
										Dilution factors are indiciated in the Materials and Methods

## Sheet: Exp. #8
Experiment #8
Conducted April 22, 2016
Staggered Loading D:R ratio 1:1
		% Gated					Cell Number
Time (mins)	Population
		A	B	C			A	B	C	Average	ST DEV
0	All	100	100	100			1.9856e+06	6.1568e+06	3.376e+06	3.83947e+06	2.12387e+06
0	Rp	0.37	1.02	0.78			7346.72	62799.4	26332.8	32159.6	28181.8
0	Dr	99.2	97.8	98.1			1.96972e+06	6.02135e+06	3.31186e+06	3.76764e+06	2.06391e+06
0	Tr	0.4	1.06	1.04			7942.4	65262.1	35110.4	36105	28672.8
40	All	100	100	100			4.7664e+06	8.9376e+06	8.9376e+06	7.5472e+06	2.40824e+06
40	Rp	4.98	0.98	0.56			237367	87588.5	50050.6	125002	99104.3
40	Dr	94.5	98.5	99.2			4.50425e+06	8.80354e+06	8.8661e+06	7.39129e+06	2.50045e+06
40	Tr	0.47	0.44	0.18			22402.1	39325.4	16087.7	25938.4	12015.7
80	All	100	100	100			20060800	28403200	1.44992e+07	2.09877e+07	6.99819e+06
80	Rp	0.95	1.28	0.51			190578	363561	73945.9	209361	145718
80	Dr	98.9	98.5	99.3			1.98401e+07	27977152	1.43977e+07	2.07383e+07	6.83414e+06
80	Tr	0.15	0.22	0.15			30091.2	62487	21748.8	38109	21520.1
120	All	100	100	100			124340800	1.17389e+08	1.29902e+08	1.23877e+08	6.26966e+06
120	Rp	47.8	59.7	62			5.94349e+07	7.00811e+07	8.05395e+07	7.00185e+07	1.05524e+07
120	Dr	52	40.1	37.6			64657216	4.70729e+07	4.88433e+07	5.35245e+07	9.68179e+06
120	Tr	0.13	0.19	0.29			161643	223039	376717	253800	110788
160	All	100	100	100			173004800	2.10546e+08	223059200	202203200	2.60491e+07
160	Rp	64.2	69.5	71.4			1.11069e+08	1.46329e+08	1.59264e+08	1.38888e+08	2.49445e+07
160	Dr	35.6	30.4	28.4			6.15897e+07	5.9795e+07	6.33488e+07	61577824	1.77696e+06
160	Tr	0.17	0.14	0.18			294108	294764	401507	330126	61818.1
200	All	100	100	100			429036000	568076000	634120000	543744000	1.04685e+08
200	Rp	79.6	83.6	88.7			8.71174e+08	474911536	562464440	6.36183e+08	2.08163e+08
200	Dr	19.7	15.7	10.9			3.10689e+08	89187932	69119080	1.56332e+08	1.34053e+08
200	Tr	0.7	0.7	0.38			2.13426e+07	3.97653e+06	2409656	9.24292e+06	1.05079e+07
240	All	100	100	100			1.09444e+09	1379472000	1400328000	1.29141e+09	1.70902e+08
240	Rp	73.6	72.1	71.3			8.05508e+08	994599312	998433864	9.32847e+08	1.10296e+08
240	Dr	11.1	26.5	25.3			1.21483e+08	365560080	354282984	280441968	1.37778e+08
240	Tr	15.3	1.39	3.42			1.67449e+08	1.91747e+07	4.78912e+07	7.81717e+07	7.86386e+07
280	All	100	100	100			1.5771e+09	2.06374e+09	1.96642e+09	1869088000	2.57506e+08
280	Rp	57.5	19.7	56.5			906834800	4.06558e+08	1.11103e+09	808139136	3.62456e+08
280	Dr	40.3	55.7	40.5			6.35573e+08	1.14951e+09	7.96398e+08	8.60492e+08	2.62893e+08
280	Tr	2.16	24.6	3.05			3.40654e+07	5.07681e+08	5.99757e+07	2.00574e+08	2.66278e+08
320	All	100	100	100			3048940000	3.20536e+09	3.01418e+09	3.08949e+09	1.01838e+08
320	Rp	9.03	22.8	25.7			275319282	7.30822e+08	7.74644e+08	5.93595e+08	2.76505e+08
320	Dr	66.9	53.5	46.9			2039740860	1.71487e+09	1.41365e+09	1722752960	3.1312e+08
320	Tr	24	23.7	27.3			731745600	7.5967e+08	8.22871e+08	771429020	4.66869e+07
360	All	100	100	100			3950712000	4117560000	4326120000	4131464000	1.8809e+08
360	Rp	39.6	52.5	50.7			1564481952	2161719000	2193342840	1973181264	3.54297e+08
360	Dr	57.7	40.5	45.5			2.27956e+09	1667611800	1968384600	1971852408	3.05989e+08
360	Tr	2.66	6.84	3.67			1.05089e+08	281641104	1.58769e+08	1.81833e+08	9.05077e+07
Time (mins)	OD (600nm) - in PBS				Time (mins)	OD (600nm) - in LB				Time (mins)	Cells (in LB) -Without Dilution factor				Cells (in LB) - With Dilution factor
	A	B	C			A	B	C			A	B	C		A	B	C
0	0.008	0.011	0.009		0	0.001241	0.003848	0.00211		0	992800	3.0784e+06	1.688e+06		1.9856e+06	6.1568e+06	3.376e+06
40	0.01	0.013	0.013		40	0.002979	0.005586	0.005586		40	2.3832e+06	4.4688e+06	4.4688e+06		4.7664e+06	8.9376e+06	8.9376e+06
80	0.021	0.027	0.017		80	0.012538	0.017752	0.009062		80	10030400	14201600	7.2496e+06		20060800	28403200	1.44992e+07
120	0.096	0.091	0.1		120	0.077713	0.073368	0.081189		120	62170400	5.86944e+07	6.49512e+07		124340800	1.17389e+08	1.29902e+08
160	0.131	0.158	0.167		160	0.108128	0.131591	0.139412		160	86502400	1.05273e+08	111529600		173004800	2.10546e+08	223059200
200	0.13	0.17	0.189		200	0.107259	0.142019	0.15853		200	85807200	113615200	126824000		429036000	568076000	634120000
240	0.164	0.205	0.208		240	0.136805	0.172434	0.175041		240	1.09444e+08	137947200	140032800		1.09444e+09	1379472000	1400328000
280	0.12	0.155	0.148		280	0.098569	0.128984	0.122901		280	7.88552e+07	1.03187e+08	9.83208e+07		1.5771e+09	2.06374e+09	1.96642e+09
320	0.182	0.191	0.18		320	0.152447	0.160268	0.150709		320	121957600	1.28214e+08	1.20567e+08		3048940000	3.20536e+09	3.01418e+09
360	0.196	0.204	0.214		360	0.164613	0.171565	0.180255		360	131690400	137252000	144204000		3950712000	4117560000	4326120000
										Dilution factors are indiciated in the Materials and Methods
